# Supplementary material for: Music Therapy for Managing Dental Anxiety in Children: A Systematic Review and Meta-Analysis of Clinical Evidence
Source: Children (Basel). 2025 Oct 13;12(10):1382. doi: 10.3390/children12101382 (PMC12563863; doi:10.3390/children12101382)
Supplement: Supplementary file 1 [file children-12-01382-s001.zip]

Archive with 1 entries (1 files):
- children-3903558-supplementary.pdf
